# Supplementary material for: Chemoprotective Effects of Xanthohumol against the Carcinogenic Mycotoxin Aflatoxin B1
Source: Foods. 2021 Jun 9;10(6):1331. doi: 10.3390/foods10061331 (PMC8230236; doi:10.3390/foods10061331)
Supplement: Supplementary file 1 [file foods-10-01331-s001.zip]

Archive with 1 entries (1 files):
- foods-1235596-supplementary.pdf
